# Supplementary material for: Dietary iron attenuates epigenetic aging through DNA methylation remodeling and extends survival in older adults
Source: Clin Epigenetics. 2025 Oct 29;17:181. doi: 10.1186/s13148-025-01986-x (PMC12573944; doi:10.1186/s13148-025-01986-x)
Supplement: Supplementary file 2 — Additional file 2. [file 13148_2025_1986_MOESM2_ESM.xlsx]

## Sheet: Index
Title: Dietary Iron Attenuates Epigenetic Aging Through DNA Methylation Remodeling and Extends Survival in Older Adults
Index for supplementary tables:
S1	Descriptions of included epigenetic biomarkers
S2	Baseline Characteristics of Study Participants
S3	DNA Methylation Features Differing Across Iron Intake Quartiles
S4	Adjusted Associations Between Dietary Iron and Mortality-Linked DNA Methylation Features
S5	Cox Proportional Hazards Analysis: DNA Methylation Features and All-Cause Mortality
S6	Cause-Specific Mortality Associations of Iron-Responsive DNA Methylation Features
S7	Continuous Iron Intake and Mortality Risk (Adjusted Cox Regression)
S8	Quartile-Based Associations of Dietary Iron Intake with Mortality Outcomes
S9	Mediation Effects of DNA Methylation Features on Iron-Mortality Relationships
S10	Interaction Analysis: Baseline Serum Iron Levels and Iron-DNA Methylation Associations
S11	Interaction Analysis: Serum Iron Levels and DNA Methylation-Mortality Relationships
S12	Interaction Analysis: Serum Iron Levels and Iron-Mortality Direct Effects
S13	Interaction Analysis: Cardiovascular Disease Status and Iron-DNA Methylation Associations
S14	Interaction Analysis: Cardiovascular Disease and DNA Methylation-Mortality Links
S15	Interaction Analysis: Cardiovascular Disease and Iron-Mortality Direct Associations

## Sheet: S1_Descriptions_of_DNAm
Table s1. Descriptions of included epigenetic biomarkers
Variable	Label
HorvathAge1	Horvath DNA methylation predicted chronological age in 51 tissues.
HannumAge2	Hannum DNA methylation predicted chronological age in whole blood.
SkinBloodAge3	Horvath DNA methylation predicted chronological age in skin and blood derived tissues.
PhenoAge4	Levine DNA methylation predicted phenotypic age in whole blood.
LinAge5	Lin DNA methylation predicted chronological age in whole blood.
WeidnerAge6	Weidner DNA methylation predicted chronological age in whole blood.
VidalBraloAge7	Vidal-Bralo DNA methylation predicted chronological age in whole blood.
YangCell8	Yang DNA methylation predicted mitotic cell division in whole blood.
ZhangAge9	Zhang DNA methylation predicted chronological age in whole blood and saliva.
GrimAgeMort10	Horvath DNA methylation predicted mortality in whole blood.
GrimAge2Mort11	Horvath updated DNA methylation predicted mortality in whole blood.
DunedinPoAm12	Belsky DNA methylation predicted pace of aging in whole blood.
HorvathTelo13	Horvath DNA methylation predicted telomere length in leukocytes.
ADMMort10	DNA methylation predicted adrenomedullin used to predict time of death for GrimAge and GrimAge2.
B2MMort10	DNA methylation predicted beta-2 microglobulin used to predict time of death for GrimAge and GrimAge2.
CystatinCMort10	DNA methylation predicted cystatin C used to predict time of death for GrimAge and GrimAge2.
GDF15Mort10	DNA methylation predicted Beta-2 growth differentiation factor 15 used to predict time of death for GrimAge and GrimAge2.
LeptinMort10	DNA methylation predicted leptin used to predict time of death for GrimAge and GrimAge2.
logA1CMort11	DNA methylation predicted hemoglobin A1c used to predict time of death for GrimAge2.
CRPMort11	DNA methylation predicted high sensitivity C-reactive protein used to predict time of death for GrimAge2.
PACKYRSMort10	DNA methylation predicted pack years of smoking used to predict time of death for GrimAge and GrimAge2.
PAI1Mort10	DNA methylation predicted plasminogen activation inhibitor used to predict time of death for GrimAge and GrimAge2.
TIMP1Mort10	DNA methylation predicted tissue inhibitor metalloproteinase 1 used to predict time of death for GrimAge and GrimAge2.
CD8TPP14–16	DNA methylation predicted CD8+ T-cell proportion in blood sample.
CD4TPP14–16	DNA methylation predicted CD4+ T-cell proportion in blood sample.
NKcell14–16	DNA methylation predicted natural killer cell proportion in blood sample.
Bcell14–16	DNA methylation predicted B-cell proportion in blood sample.
MonoPP14–16	DNA methylation predicted monocyte proportion in blood sample.
NeuPP14–16	DNA methylation predicted neutrophil proportion in blood sample.
Reference
1. Horvath, S. DNA methylation age of human tissues and cell types. Genome Biol. 14, R115 (2013).
2. Hannum, G. et al. Genome-wide methylation profiles reveal quantitative views of human aging rates. Mol. Cell 49, 359–367 (2013).
3. Horvath, S. et al. Epigenetic clock for skin and blood cells applied to Hutchinson Gilford Progeria Syndrome and ex vivo studies. Aging 10, 1758–1775 (2018).
4. Levine, M. E. et al. An epigenetic biomarker of aging for lifespan and healthspan. Aging 10, 573–591 (2018).
5. Lin, Q. et al. DNA methylation levels at individual age-associated CpG sites can be indicative for life expectancy. Aging 8, 394–401 (2016).
6. Weidner, C. I. et al. Aging of blood can be tracked by DNA methylation changes at just three CpG sites. Genome Biol. 15, R24 (2014).
7. Vidal-Bralo, L., Lopez-Golan, Y. & Gonzalez, A. Simplified Assay for Epigenetic Age Estimation in Whole Blood of Adults. Front. Genet. 7, 126 (2016).
8. Yang, Z. et al. Correlation of an epigenetic mitotic clock with cancer risk. Genome Biol. 17, 205 (2016).
9. Zhang, Q. et al. Improved precision of epigenetic clock estimates across tissues and its implication for biological ageing. Genome Med. 11, 54 (2019).
10. Lu, A. T. et al. DNA methylation GrimAge strongly predicts lifespan and healthspan. Aging 11, 303–327 (2019).
11. Lu, A. T. et al. DNA methylation GrimAge version 2. Aging 14, 9484–9549 (2022).
12. Belsky, D. W. et al. Quantification of the pace of biological aging in humans through a blood test, the DunedinPoAm DNA methylation algorithm. eLife 9, e54870 (2020).
13. Lu, A. T. et al. DNA methylation-based estimator of telomere length. Aging 11, 5895–5923 (2019).
14. Koestler, D. C. et al. Blood-based profiles of DNA methylation predict the underlying distribution of cell types: a validation analysis. Epigenetics 8, 816–826 (2013).
15. Salas, L. A. et al. An optimized library for reference-based deconvolution of whole-blood biospecimens assayed using the Illumina HumanMethylationEPIC BeadArray. Genome Biol. 19, 64 (2018).
16. Koestler, D. C. et al. Improving cell mixture deconvolution by identifying optimal DNA methylation libraries (IDOL). BMC Bioinformatics 17, 120 (2016).

## Sheet: S2_characteristics
Table S2: Baseline Characteristics of Study Participants
Variable	Value	Counts	Percentage (%)
Follow up time (Median), months	206
Age, years	66.13 ± 10.07
Gender	Male	1285	50.75
Gender	Female	1247	49.25
Race	Non-Hispanic White	1027	40.56
Race	Non-Hispanic Black	967	38.19
Race	Others	538	21.25
Educational level	>high school	849	33.53
Educational level	high school graduate	988	39.02
Educational level	<high school	695	27.45
Marriage status	married/living with partner	1612	63.67
Marriage status	widowed/divorced/separated, never married	920	36.33
PIR	<1.3	759	29.98
PIR	1.3-3.49	1004	39.65
PIR	≥3.5	769	30.37
Smoking status	Current	1171	46.25
Smoking status	Former	971	38.35
Smoking status	Never	390	15.4
Drinking status	Current	448	17.69
Drinking status	Former	504	19.91
Drinking status	Never	1580	62.4
BMI, kg/m²	< 25	691	27.29
BMI, kg/m²	25 - 29.9	993	39.22
BMI, kg/m²	≥ 30	848	33.49
Multimorbidity	0	571	22.55
Multimorbidity	1	780	30.81
Multimorbidity	2	603	23.82
Multimorbidity	3	344	13.59
Multimorbidity	4	234	9.24
Serum iron levels, μg/dL	< 59	561	22.16
Serum iron levels, μg/dL	59-81	701	27.69
Serum iron levels, μg/dL	82-107	684	27.01
Serum iron levels, μg/dL	≥ 108	586	23.14

## Sheet: S3_differ_DNAm_features_in_iron
Table S3: DNA Methylation Features Differing Across Iron Intake Quartiles
DNAm features	median_Q1	IQR_Q1	median_Q4	IQR_Q4	p	fdr
ZhangAge	0.00360599	0.850158	-0.00773399	0.928818	0.921869	0.921869
GDF15Mort	-0.00963791	1.1179	-0.19823	1.11025	0.00174281	0.00464749
B2MMort	0.0126063	1.06538	-0.166834	0.960779	6.30656e-05	0.00033635
CystatinCMort	0.0465612	1.12778	-0.172758	1.08472	0.00981192	0.0196238
TIMP1Mort	6.00581e-05	1.18013	0.0176569	1.07553	0.475747	0.549957
ADMMort	0.183024	1.46677	-0.310551	1.30057	2.51128e-12	4.01805e-11
PAI1Mort	-0.0635731	1.30412	-0.00309419	1.45503	0.37942	0.505894
CRPMort	0.194458	1.32339	-0.208854	1.1927	1.36138e-11	1.0891e-10
HorvathTelo	0.0333097	1.27987	-0.0194836	1.22059	0.356759	0.505894
YangCell	-0.0798843	1.26535	-0.278417	1.08686	0.000144517	0.000578066
WeidnerAge	-0.0432281	1.21205	0.0525825	1.21448	0.113462	0.181539
CD4TPP	-0.0940795	1.2952	-0.114745	1.23704	0.513269	0.549957
Nkcell	-0.209788	1.28038	-0.0985927	1.15881	0.515585	0.549957
Bcell	-0.0917552	1.04055	-0.19238	1.00449	0.00257658	0.00588932
MonoPP	-0.136723	1.23934	-0.0190682	1.199	0.0373096	0.0663281
GrimAge2Mort	-0.0390258	1.40389	-0.187204	1.26021	0.000280286	0.000896915
Abbreviations: DNAm features, DNA Methylation Features; Q, Quartilr; IQR, Inter-Quartile Range.

## Sheet: S4_associations_iron_DNAm
Table S4: Adjusted Associations Between Dietary Iron and Mortality-Linked DNA Methylation Features
Dietary iron intake	DNAm features	beta	se	p_value	fdr
iron	ZhangAge	0.0159355	0.0219628	0.468177	0.624236
iron	GDF15Mort	-0.0256112	0.0213997	0.231509	0.519333
iron	B2MMort	-0.0574958	0.021594	0.00780883	0.0416471
iron	CystatinCMort	-0.0228221	0.0216587	0.292125	0.519333
iron	TIMP1Mort	-0.0239829	0.0216124	0.267253	0.519333
iron	ADMMort	-0.0054531	0.0180357	0.762413	0.81324
iron	PAI1Mort	-0.0363284	0.0205244	0.0768593	0.24595
iron	CRPMort	-0.0724891	0.0206512	0.00045652	0.00365218
iron	HorvathTelo	0.00865539	0.0213597	0.685353	0.78326
iron	YangCell	-0.0386752	0.0218293	0.0765766	0.24595
iron	WeidnerAge	0.0370272	0.0222404	0.0960777	0.256207
iron	CD4TPP	0.00313475	0.0218867	0.886124	0.886124
iron	Nkcell	-0.0208498	0.0219657	0.342621	0.528304
iron	Bcell	-0.0199931	0.0219837	0.363209	0.528304
iron	MonoPP	-0.0134534	0.0218805	0.538709	0.663026
iron	GrimAge2Mort	-0.0786825	0.0180402	1.3492e-05	0.00021587
* Models were adjusted for gender, race, educational level, marriage status, PIR, drinking status, smoking status, BMI, multimorbidity,baseline serum iron levels.
Abbreviations: DNAm features, DNA Methylation Features.

## Sheet: S5_associations_DNAm_mortality
Table S5: Cox Proportional Hazards Analysis: DNA Methylation Features and All-Cause Mortality
DNAm features	All-case mortality	beta	se	HR	HR_lower	HR_higher	p_value	fdr
GrimAge2Mort	Survival	0.293043	0.0354859	1.3405	1.25043	1.43705	1.48121e-16	4.44364e-16
CRPMort	Survival	0.192196	0.0314239	1.21191	1.13952	1.2889	9.58092e-10	1.43714e-09
B2MMort	Survival	0.0784486	0.0262468	1.08161	1.02737	1.13871	0.00280002	0.00280002
* Models were adjusted for gender, race, educational level, marriage status, PIR, drinking status, smoking status, BMI, multimorbidity,baseline serum iron levels.
Abbreviations: HR, Hazard Ratio.

## Sheet: S6_associations_DNAm_diff_mort
Table S6: Cause-Specific Mortality Associations of Iron-Responsive DNA Methylation Features
DNAm features	Cause-Specific Mortality	n	events	beta	HR	HR_lower	HR_higher	p_value	fdr
GrimAge2Mort	Heart diseases	1452	330	0.354448	1.42539	1.24085	1.63738	5.4296e-07	2.4433e-06
CRPMort	Heart diseases	1452	330	0.256283	1.29212	1.14496	1.45819	3.2647e-05	0.00029382
B2MMort	Heart diseases	1452	330	0.163625	1.17777	1.07278	1.29305	0.00059363	0.00534267
GrimAge2Mort	Malignant neoplasms	1379	257	0.320246	1.37747	1.18473	1.60155	3.1236e-05	9.3707e-05
CRPMort	Malignant neoplasms	1379	257	0.243009	1.27508	1.11091	1.46352	0.00054918	0.00164753
B2MMort	Malignant neoplasms	1379	257	0.0798686	1.08314	0.965111	1.21561	0.174868	0.325141
GrimAge2Mort	Chronic lower respiratory diseases	1188	66	0.389272	1.47591	1.08667	2.00457	0.0127007	0.019051
CRPMort	Chronic lower respiratory diseases	1188	66	0.145947	1.15713	0.876526	1.52758	0.303039	0.389621
B2MMort	Chronic lower respiratory diseases	1188	66	0.128673	1.13732	0.899708	1.43768	0.281878	0.422817
GrimAge2Mort	Cerebrovascular diseases	1190	68	0.106902	1.11283	0.809965	1.52893	0.509528	0.509528
CRPMort	Cerebrovascular diseases	1190	68	0.043236	1.04418	0.798427	1.36559	0.752163	0.846184
B2MMort	Cerebrovascular diseases	1190	68	-0.0465166	0.954549	0.730961	1.24653	0.732637	0.824217
GrimAge2Mort	Alzheimers diseases	1183	61	0.231568	1.26058	0.900528	1.76458	0.177203	0.218572
CRPMort	Alzheimers diseases	1183	61	0.0265969	1.02695	0.769904	1.36983	0.856407	0.856407
B2MMort	Alzheimers diseases	1183	61	-0.0118617	0.988208	0.743926	1.31271	0.934746	0.934746
GrimAge2Mort	Diabetes	1185	63	0.483649	1.62198	1.17508	2.23884	0.00327075	0.00588736
CRPMort	Diabetes	1185	63	0.354524	1.4255	1.07425	1.89161	0.0140435	0.031598
B2MMort	Diabetes	1185	63	0.0818312	1.08527	0.86999	1.35383	0.468215	0.60199
GrimAge2Mort	Influenza pneumonia	1150	28	0.741447	2.09897	1.31493	3.35051	0.00188755	0.00424698
CRPMort	Influenza pneumonia	1150	28	0.484155	1.6228	1.07555	2.44852	0.0210553	0.0378995
B2MMort	Influenza pneumonia	1150	28	0.296322	1.3449	1.04672	1.72804	0.0205056	0.092275
GrimAge2Mort	Nephritis nephrotic syndroome and nephrosis	1145	23	0.327438	1.38741	0.846209	2.27474	0.194287	0.218572
CRPMort	Nephritis nephrotic syndroome and nephrosis	1145	23	0.378066	1.45946	0.925575	2.3013	0.103714	0.155571
B2MMort	Nephritis nephrotic syndroome and nephrosis	1145	23	0.219184	1.24506	0.903306	1.71611	0.180634	0.325141
GrimAge2Mort	Other	1450	328	0.384224	1.46847	1.28451	1.67879	1.8415e-08	1.6573e-07
CRPMort	Other	1450	328	0.23491	1.26479	1.11888	1.42974	0.00017274	0.00077734
B2MMort	Other	1450	328	0.0901829	1.09437	0.989737	1.21007	0.0786143	0.235843
* Models were adjusted for gender, race, educational level, marriage status, PIR, drinking status, smoking status, BMI, multimorbidity,baseline serum iron levels.
Abbreviations: DNAm features, DNA Methylation Features; HR, Hazard Ratio.

## Sheet: S7_associations_iron_mortality
Table S7: Continuous Iron Intake and Mortality Risk (Adjusted Cox Regression)
Dietary iron intake	Mortality Outcome	n	events	beta	HR	HR_lower	HR_higher	p_value
iron	All cause mortality	2258	1172	-0.0704797	0.931947	0.877867	0.989358	0.0208462
iron	Heart diseases mortality	1405	319	-0.139932	0.869417	0.777826	0.971794	0.013751
iron	Malignant neoplasms mortality	1331	245	-0.100271	0.904592	0.793993	1.0306	0.131812
iron	Chronic lower respiratory diseases mortality	1152	66	-0.329042	0.719613	0.559083	0.926235	0.0106199
iron	Diabetes mortality	1142	56	0.252735	1.28754	0.966927	1.71447	0.0836698
iron	Influenza pneumonia mortality	1113	27	0.0350521	1.03567	0.707135	1.51685	0.857121
iron	Other	1401	315	-0.1095	0.896283	0.799829	1.00437	0.0594384
* Models were adjusted for gender, race, educational level, marriage status, PIR, drinking status, smoking status, BMI, multimorbidity,baseline serum iron levels.
Abbreviations: HR, Hazard Ratio.

## Sheet: S8_asso_iron(Q1-Q4)_mortality
Table S8: Quartile-Based Associations of Dietary Iron Intake with Mortality Outcomes
iron group	Mortality outcome	n	events	HR	HR_lower	HR_higher	p_value
Q1	Reference
Q2	All-cause mortality	2258	1172	0.99	0.85	1.15	0.89
Q3	All-cause mortality	2258	1172	0.83	0.71	0.98	0.03
Q4	All-cause mortality	2258	1172	0.77	0.65	0.92	0.00
Q1	Reference
Q2	Chronic lower respiratory diseases	1152	66	1.39	0.76	2.52	0.28
Q3	Chronic lower respiratory diseases	1152	66	0.41	0.17	0.96	0.04
Q4	Chronic lower respiratory diseases	1152	66	0.52	0.24	1.12	0.10
Q1	Reference
Q2	Heart diseases	1405	319	1.02	0.77	1.36	0.88
Q3	Heart diseases	1405	319	0.83	0.6	1.13	0.23
Q4	Heart diseases	1405	319	0.55	0.39	0.78	<0.001
* Models were adjusted for gender, race, educational level, marriage status, PIR, drinking status, smoking status, BMI, multimorbidity,baseline serum iron levels.
Abbreviations:HR, Hazard Ratio; Q, Quartile.

## Sheet: s9_mediation_results
Table S9: Mediation Effects of DNA Methylation Features on Iron-Mortality Relationships
exposure	mediator	outcome	ACME_Beta (95%CI)	ADE_Beta (95%CI)	Total_Effect_Beta (95%CI)	Prop_Mediated (95%CI)	ACME_Pval	ADE_Pval	Total_Pval	Prop_Pval	n_obs
iron	GrimAge2Mort	All-cause mortality	-0.02 (-0.03, -0.01)	-0.06 (-0.13, -0.00)	-0.08 (-0.15, -0.02)	22.7% (8.5%, 76.8%)	0.002	0.04	0.008	0.01	2258
iron	GrimAge2Mort	Heart diseases	-0.03 (-0.05, -0.01)	-0.14 (-0.27, -0.02)	-0.17 (-0.29, -0.05)	14.7% (3.6%, 55.5%)	0.012	0.014	0.004	0.016	1405
iron	GrimAge2Mort	Chronic lower respiratory diseases	-0.03 (-0.08, 0.00)	-0.39 (-0.73, -0.04)	-0.41 (-0.76, -0.08)	5.4% (-0.4%, 34.0%)	0.06	0.026	0.02	0.08	1152
iron	CRPMort	All-cause mortality	-0.01 (-0.02, -0.00)	-0.07 (-0.14, -0.01)	-0.09 (-0.15, -0.02)	12.9% (2.6%, 54.7%)	0.008	0.02	0.006	0.014	2258
iron	CRPMort	Heart diseases	-0.02 (-0.04, -0.00)	-0.16 (-0.31, -0.04)	-0.17 (-0.32, -0.06)	8.4% (0.5%, 34.7%)	0.034	0.008	0.002	0.036	1405
iron	CRPMort	Chronic lower respiratory diseases	-0.01 (-0.04, 0.01)	-0.40 (-0.74, -0.11)	-0.41 (-0.76, -0.11)	1.8% (-2.4%, 11.1%)	0.406	0.012	0.01	0.408	1152
iron	B2MMort	All-cause mortality	-0.00 (-0.01, -0.00)	-0.07 (-0.14, -0.01)	-0.08 (-0.15, -0.01)	5.7% (-0.7%, 27.2%)	0.046	0.028	0.018	0.064	2258
iron	B2MMort	Heart diseases	-0.01 (-0.03, 0.00)	-0.15 (-0.28, -0.04)	-0.16 (-0.29, -0.05)	5.4% (-0.7%, 23.1%)	0.088	0.004	0.004	0.088	1405
iron	B2MMort	Chronic lower respiratory diseases	-0.00 (-0.03, 0.01)	-0.38 (-0.70, -0.07)	-0.39 (-0.71, -0.09)	1.0% (-2.2%, 9.3%)	0.542	0.014	0.012	0.546	1152
* Models were adjusted for gender, race, educational level, marriage status, PIR, drinking status, smoking status, BMI, multimorbidity,baseline serum iron levels.

[truncated: 2 more sheets: S10-12_baseline_iron_interacti, S13-15_baseline_cvd_interaction]
